# Supplementary material for: Synergetic Fermentation of Glucose and Glycerol for High-Yield N-Acetylglucosamine Production in Escherichia coli
Source: Int J Mol Sci. 2022 Jan 11;23(2):773. doi: 10.3390/ijms23020773 (PMC8775389; doi:10.3390/ijms23020773)
Supplement: Supplementary file 1 [file ijms-23-00773-s001.zip]

Archive with 1 entries (1 files):
- ijms-1446912-supplementary.pdf
